# Supplementary material for: Limosilactobacillus fermentum Strain 3872: Antibacterial and Immunoregulatory Properties and Synergy with Prebiotics against Socially Significant Antibiotic-Resistant Infections of Animals and Humans
Source: Antibiotics (Basel). 2022 Oct 19;11(10):1437. doi: 10.3390/antibiotics11101437 (PMC9598557; doi:10.3390/antibiotics11101437)
Supplement: Supplementary file 1 [file antibiotics-11-01437-s001.zip]

Archive with 1 entries (1 files):
- antibiotics-1965829-supplementary.pdf
